# Supplementary material for: Aluminum Concentration Is Associated with Tumor Mutational Burden and the Expression of Immune Response Biomarkers in Colorectal Cancers
Source: Int J Mol Sci. 2024 Dec 13;25(24):13388. doi: 10.3390/ijms252413388 (PMC11676456; doi:10.3390/ijms252413388)
Supplement: Supplementary file 1 [file ijms-25-13388-s001.zip]

Archive with 1 entries (1 files):
- ijms-3315462-supplementary.pdf
